# Supplementary material for: Comparison of Quality, Antioxidant Capacity, and Anti-Inflammatory Activity of Adlay [Coix lacryma-jobi L. var. ma-yuen (Rom. Caill.) Stapf.] Sprout at Several Harvest Time
Source: Plants (Basel). 2023 Aug 17;12(16):2975. doi: 10.3390/plants12162975 (PMC10458144; doi:10.3390/plants12162975)
Supplement: Supplementary file 1 [file plants-12-02975-s001.zip]

Archive with 1 entries (1 files):
- plants-2351727-supplementary.pdf
